# Supplementary material for: Transcriptional Activity and Protein Levels of Horizontally Acquired Genes in Yeast Reveal Hallmarks of Adaptation to Fermentative Environments
Source: Front Genet. 2020 Apr 30;11:293. doi: 10.3389/fgene.2020.00293 (PMC7212421; doi:10.3389/fgene.2020.00293)
Supplement: Supplementary file 7 [file Table_1.XLSX]

## Sheet: Hoja1
Supplementary Table 1. Strains used and generated in this work.
Internal code	Derived genotype	Standardized name	Isolation name	Ecological origins	Geographical origins	Ploidy	Clade
YC146	-	ALL	36271	Water	Bratislava, Slovakia	2	1. Wine/European
YC145	-	AHG	CBS1586	Fruit	NA	1	1. Wine/European
YC149	-	BSS	L-960	Wine	Mendoza/Argentina	2	1. Wine/European
YC199	ALL, ORF-A1::Luc-HphMx	-	-	-	-	-	-
YC200	ALL, ORF-A2::Luc-HphMx	-	-	-	-	-	-
YC201	ALL, ORF-A3::Luc-HphMx	-	-	-	-	-	-
YC202	ALL, ORF-A4::Luc-HphMx	-	-	-	-	-	-
YC204	ALL, ORF-A5::Luc-HphMx	-	-	-	-	-	-
YC207	ALL, ORF-A6::Luc-HphMx	-	-	-	-	-	-
YC209	ALL, ORF-A7::Luc-HphMx	-	-	-	-	-	-
YC211	ALL, ORF-A8::Luc-HphMx	-	-	-	-	-	-
YC212	ALL, ORF-A9::Luc-HphMx	-	-	-	-	-	-
YC213	ALL, ORF-A10::Luc-HphMx	-	-	-	-	-	-
YC214	ALL, ORF-A11::Luc-HphMx	-	-	-	-	-	-
YC216	ALL, ORF-A12::Luc-HphMx	-	-	-	-	-	-
YC252	AHG, ORF-B25::Luc-NatMx	-	-	-	-	-	-
YC253	AHG, ORF-B26::Luc-NatMx	-	-	-	-	-	-
YC254	AHG, ORF-B27::Luc-NatMx	-	-	-	-	-	-
YC255	AHG, ORF-B28::Luc-NatMx	-	-	-	-	-	-
YC256	AHG, ORF-B24::Luc-NatMx	-	-	-	-	-	-
YC383	BSS, ORF-C42::Luc-HphMX	-	-	-	-	-	-
YC384	BSS, ORF-C43::Luc-HphMX	-	-	-	-	-	-
YC397	BSS, ORF-C44::Luc-HphMX	-	-	-	-	-	-
YC385	BSS, ORF-C45::Luc-HphMX	-	-	-	-	-	-
YC386	BSS, ORF-C46::Luc-HphMX	-	-	-	-	-	-
YC387	BSS, ORF-C47::Luc-HphMX	-	-	-	-	-	-
YC388	BSS, ORF-C48::Luc-HphMX	-	-	-	-	-	-
YC399	BSS, ORF-C49::Luc-HphMX	-	-	-	-	-	-
YC389	BSS, ORF-C50::Luc-HphMX	-	-	-	-	-	-
YC390	BSS, ORF-C51::Luc-HphMX	-	-	-	-	-	-
YC391	BSS, ORF-C52::Luc-HphMX	-	-	-	-	-	-
YC392	BSS, ORF-C53::Luc-HphMX	-	-	-	-	-	-
YC393	BSS, ORF-C55::Luc-HphMX	-	-	-	-	-	-
YC257	ALL, ORF-A1-mCherry-HphMx	-	-	-	-	-	-
YC217	ALL, ORF-A2-mCherry-HphMx	-	-	-	-	-	-
YC218	ALL, ORF-A3-mCherry-HphMx	-	-	-	-	-	-
YC219	ALL, ORF-A4-mCherry-HphMx	-	-	-	-	-	-
YC258	ALL, ORF-A5-mCherry-HphMx	-	-	-	-	-	-
YC259	ALL, ORF-A6-mCherry-HphMx	-	-	-	-	-	-
YC260	ALL, ORF-A7-mCherry-HphMx	-	-	-	-	-	-
YC261	ALL, ORF-A8-mCherry-HphMx	-	-	-	-	-	-
YC262	ALL, ORF-A9-mCherry-HphMx	-	-	-	-	-	-
YC263	ALL, ORF-A10-mCherry-HphMx	-	-	-	-	-	-
YC264	ALL, ORF-A11-mCherry-HphMx	-	-	-	-	-	-
YC265	ALL, ORF-A12-mCherry-HphMx	-	-	-	-	-	-
YC401	AHG, ORF-B25-mCherry-NatMx	-	-	-	-	-	-
YC402	AHG, ORF-B26-mCherry-NatMx	-	-	-	-	-	-
YC403	AHG, ORF-B27-mCherry-NatMx	-	-	-	-	-	-
YC404	AHG, ORF-B28-mCherry-NatMx	-	-	-	-	-	-
YC405	AHG, ORF-B24-mCherry-NatMx	-	-	-	-	-	-
YC266	BSS, ORF-C42-mCherry-HphMX	-	-	-	-	-	-
YC267	BSS, ORF-C43-mCherry-HphMX	-	-	-	-	-	-
YC398	BSS, ORF-C44-mCherry-HphMX	-	-	-	-	-	-
YC268	BSS, ORF-C45-mCherry-HphMX	-	-	-	-	-	-
YC269	BSS, ORF-C46-mCherry-HphMX	-	-	-	-	-	-
YC270	BSS, ORF-C47-mCherry-HphMX	-	-	-	-	-	-
YC271	BSS, ORF-C48-mCherry-HphMX	-	-	-	-	-	-
YC400	BSS, ORF-C49-mCherry-HphMX	-	-	-	-	-	-
YC272	BSS, ORF-C50-mCherry-HphMX	-	-	-	-	-	-
YC273	BSS, ORF-C51-mCherry-HphMX	-	-	-	-	-	-
YC274	BSS, ORF-C52-mCherry-HphMX	-	-	-	-	-	-
YC275	BSS, ORF-C53-mCherry-HphMX	-	-	-	-	-	-
YC276	BSS, ORF-C55-mCherry-HphMX	-	-	-	-	-	-
YC431	ALL, TDH3::Luc-HphMx	-	-	-	-	-	-
YC432	ALL, TDH3-mCherry-HphMx	-	-	-	-	-	-
YC433	AHG, TDH3::Luc-HphMx	-	-	-	-	-	-
YC434	AHG, TDH3-mCherry-HphMx	-	-	-	-	-	-
YC435	BSS, TDH3::Luc-HphMx	-	-	-	-	-	-
YC436	BSS, TDH3-mCherry-HphMx	-	-	-	-	-	-
