# Supplementary material for: Transcriptional Activity and Protein Levels of Horizontally Acquired Genes in Yeast Reveal Hallmarks of Adaptation to Fermentative Environments
Source: Front Genet. 2020 Apr 30;11:293. doi: 10.3389/fgene.2020.00293 (PMC7212421; doi:10.3389/fgene.2020.00293)
Supplement: Supplementary file 8 [file Table_2.XLSX]

## Sheet: Hoja1
Supplementary Table 2. Presence and copy number variation for the horizontally acquired genes in the selected strains.
		Region A
	Strain	A1	A2	A3	A4	A5	A6	A7	A8	A9	A10	A11	A12
mPA	AHG	0	0	0	0	0	0	0	0	0	0	0	0
mPA	ALL	1	1	1	1	1	1	1	1	1	1	1	1
mPA	BSS	1	1	1	1	1	1	1	1	1	1	1	1
mCN	AHG	0	0	0	0	0	0	0	0	0	0	0	0
mCN	ALL	0.5	0.5	0.5	0.5	0.5	0.5	0.5	0.5	0.5	0.5	0.5	0.5
mCN	BSS	0.5	0.5	0.5	0.5	0.5	0.5	0.5	0.5	0.5	0.5	0.5	0.5
		Region B
	Strain	B24	B25	B26	B27	B28
mPA	AHG	1	1	1	1	1
mPA	ALL	0	0	0	0	0
mPA	BSS	1	1	1	1	1
mCN	AHG	1	1	1	1	1
mCN	ALL	0	0	0	0	0
mCN	BSS	1.5	1.5	1.5	1	1.5
		Region C
	Strain	C42	C43	C44	C45	C46	C47	C48	C49	C50	C51	C52	C53	C54	C55
mPA	AHG	0	0	0	0	0	0	0	0	0	0	0	0	1	1
mPA	ALL	0	0	0	0	0	0	0	0	0	0	0	0	0	0
mPA	BSS	1	1	1	1	1	1	1	1	1	1	1	1	1	1
mCN	AHG	0	0	0	0	0	0	0	0	0	0	0	0	1	1
mCN	ALL	0	0	0	0	0	0	0	0	0	0	0	0	0	0
mCN	BSS	0.5	0.5	1	0.5	0.5	0.5	0.5	0.5	0.5	0.5	0.5	0.5	0.5	0.5
mPA: presence or absence (1/0) of the horizontally acquired gene
mCN: copy number per haploid genome
