# Supplementary material for: Transcriptional Activity and Protein Levels of Horizontally Acquired Genes in Yeast Reveal Hallmarks of Adaptation to Fermentative Environments
Source: Front Genet. 2020 Apr 30;11:293. doi: 10.3389/fgene.2020.00293 (PMC7212421; doi:10.3389/fgene.2020.00293)
Supplement: Supplementary file 9 [file Table_3.XLSX]

## Sheet: RegA
Supplementary Table 3. Transcription factors binding sites for the promoter regions of the horizontally acquired genes.
HGT ORF	Transcription factor motif*	Motif direction	Function
A1/A2 intergenic region	MOT2	forward	Ubiquitin-protein ligase subunit of the CCR4-NOT complex
	MOT2	reverse	Ubiquitin-protein ligase subunit of the CCR4-NOT complex
	GLN3	forward	Transcriptional activator of genes regulated by nitrogen catabolite repression
	OTU1	forward	Deubiquitylation enzyme that binds to the chaperone-ATPase Cdc48p
	AFT1	forward	Transcription factor involved in iron utilization and homeostasis
	AFT2	forward	Iron-regulated transcriptional activator
	GLN3	forward	Transcriptional activator of genes regulated by nitrogen catabolite repression
	MAC1	forward	Copper-sensing transcription factor
	ASH1	forward	Component of the Rpd3L histone deacetylase complex
	OTU1	forward	Deubiquitylation enzyme that binds to the chaperone-ATPase Cdc48p
A3	GLN3	forward	Transcriptional activator of genes regulated by nitrogen catabolite repression
	GLN3	forward	Transcriptional activator of genes regulated by nitrogen catabolite repression
	OTU1	forward	Deubiquitylation enzyme that binds to the chaperone-ATPase Cdc48p
	ASH1	reverse	Component of the Rpd3L histone deacetylase complex
	AFT2	reverse	Iron-regulated transcriptional activator
	GLN3	forward	Transcriptional activator of genes regulated by nitrogen catabolite repression
	SIP4	forward	Sequence-specific DNA-binding transcription factor that positively regulates gluconeogenesis
	SIP4	reverse	Sequence-specific DNA-binding transcription factor that positively regulates gluconeogenesis
A4	ASH1	forward	Component of the Rpd3L histone deacetylase complex
	ASH1	reverse	Component of the Rpd3L histone deacetylase complex
	MOT2	reverse	Ubiquitin-protein ligase subunit of the CCR4-NOT complex
	AFT2	forward	Iron-regulated transcriptional activator
	YHP1	forward	Sequence-specific DNA binding transcription factor involved in the negative regulation of transcription by RNA polymerase II during the G1/S transition of the mitotic cell cycle
	USV1	reverse	Putative transcription factor containing a C2H2 zinc finger
	RGM1	forward	Putative zinc finger DNA binding transcription factor
	MSN4	forward	Stress-responsive transcriptional activator
	AFT2	forward	Iron-regulated transcriptional activator
A5	SWI4	reverse	DNA binding component of the SBF complex (Swi4p-Swi6p)
	ASH1	forward	Component of the Rpd3L histone deacetylase complex
	YHP1	forward	Sequence-specific DNA binding transcription factor involved in the negative regulation of transcription by RNA polymerase II during the G1/S transition of the mitotic cell cycle
	HAA1	forward	Transcriptional activator involved in adaptation to weak acid stress
	ADR1	forward	Carbon source-responsive zinc-finger transcription factor
	MSN4	forward	Stress-responsive transcriptional activator
	RGM1	forward	Putative zinc finger DNA binding transcription factor
	USV1	reverse	Putative transcription factor containing a C2H2 zinc finger
	UPC2	reverse	Sterol regulatory element binding protein; induces sterol biosynthetic genes, upon sterol depletion
	MOT2	forward	Ubiquitin-protein ligase subunit of the CCR4-NOT complex
	MOT2	reverse	Ubiquitin-protein ligase subunit of the CCR4-NOT complex
A6	MOT2	forward	Ubiquitin-protein ligase subunit of the CCR4-NOT complex
	MOT2	reverse	Ubiquitin-protein ligase subunit of the CCR4-NOT complex
	OTU1	reverse	Deubiquitylation enzyme that binds to the chaperone-ATPase Cdc48p
	MOT2	forward	Ubiquitin-protein ligase subunit of the CCR4-NOT complex
	MOT2	reverse	Ubiquitin-protein ligase subunit of the CCR4-NOT complex
	HAA1	reverse	Transcriptional activator involved in adaptation to weak acid stress
	PDR3	forward	Transcriptional activator of the pleiotropic drug resistance network
	UPC2	reverse	Sterol regulatory element binding protein; induces sterol biosynthetic genes, upon sterol depletion
A7/A8 intergenic region	MOT2	forward	Ubiquitin-protein ligase subunit of the CCR4-NOT complex
	GLN3	forward	Transcriptional activator of genes regulated by nitrogen catabolite repression
	ASH1	forward	Component of the Rpd3L histone deacetylase complex
	GLN3	reverse	Transcriptional activator of genes regulated by nitrogen catabolite repression
	SUT1	reverse	Zn(II)2Cys6 family transcription factor; positively regulates sterol uptake genes under anaerobic conditions
	HAA1	reverse	Transcriptional activator involved in adaptation to weak acid stress
	HAA1	reverse	Transcriptional activator involved in adaptation to weak acid stress
	GTS1	reverse	Protein involved in Arf3p regulation and in transcription regulation
	ASH1	forward	Component of the Rpd3L histone deacetylase complex
	MOT2	forward	Ubiquitin-protein ligase subunit of the CCR4-NOT complex
A9	ASH1	forward	Component of the Rpd3L histone deacetylase complex
	GTS1	reverse	Protein involved in Arf3p regulation and in transcription regulation
	HAA1	reverse	Transcriptional activator involved in adaptation to weak acid stress
	HAA1	reverse	Transcriptional activator involved in adaptation to weak acid stress
	HAA1	reverse	Transcriptional activator involved in adaptation to weak acid stress
	MOT2	forward	Ubiquitin-protein ligase subunit of the CCR4-NOT complex
	MOT2	reverse	Ubiquitin-protein ligase subunit of the CCR4-NOT complex
	MOT2	forward	Ubiquitin-protein ligase subunit of the CCR4-NOT complex
	YAP3	reverse	Basic leucine zipper (bZIP) transcription factor
	GLN3	reverse	Transcriptional activator of genes regulated by nitrogen catabolite repression
	ASH1	reverse	Component of the Rpd3L histone deacetylase complex
	GLN3	reverse	Transcriptional activator of genes regulated by nitrogen catabolite repression
	HAA1	forward	Transcriptional activator involved in adaptation to weak acid stress
	SUT1	forward	Zn(II)2Cys6 family transcription factor; positively regulates sterol uptake genes under anaerobic conditions
	GLN3	reverse	Transcriptional activator of genes regulated by nitrogen catabolite repression
	GLN3	reverse	Transcriptional activator of genes regulated by nitrogen catabolite repression
A10	GLN3	reverse	Transcriptional activator of genes regulated by nitrogen catabolite repression
	HCM1	reverse	Forkhead transcription factor; drives S-phase activation of genes involved in chromosome segregation
	GLN3	reverse	Transcriptional activator of genes regulated by nitrogen catabolite repression
	YHP1	reverse	Sequence-specific DNA binding transcription factor involved in the negative regulation of transcription by RNA polymerase II during the G1/S transition of the mitotic cell cycle
	AFT2	reverse	Iron-regulated transcriptional activator
	MSN4	reverse	Stress-responsive transcriptional activator
	RGM1	reverse	Putative zinc finger DNA binding transcription factor
	USV1	forward	Putative transcription factor containing a C2H2 zinc finger
	PDR3	forward	Transcriptional activator of the pleiotropic drug resistance network
	PDR3	reverse	Transcriptional activator of the pleiotropic drug resistance network
	MOT2	forward	Ubiquitin-protein ligase subunit of the CCR4-NOT complex
	MOT2	reverse	Ubiquitin-protein ligase subunit of the CCR4-NOT complex
	MOT2	forward	Ubiquitin-protein ligase subunit of the CCR4-NOT complex
	MOT2	reverse	Ubiquitin-protein ligase subunit of the CCR4-NOT complex
	MOT2	reverse	Ubiquitin-protein ligase subunit of the CCR4-NOT complex
	MOT2	forward	Ubiquitin-protein ligase subunit of the CCR4-NOT complex
	MOT2	reverse	Ubiquitin-protein ligase subunit of the CCR4-NOT complex
	GTS1	reverse	Protein involved in Arf3p regulation and in transcription regulation
A11	ASH1	reverse	Component of the Rpd3L histone deacetylase complex
	SOK2	reverse	Nuclear protein that negatively regulates pseudohyphal differentiation
	GTS1	reverse	Protein involved in Arf3p regulation and in transcription regulation
	MSN4	reverse	Stress-responsive transcriptional activator
	RGM1	reverse	Putative zinc finger DNA binding transcription factor
	USV1	forward	Putative transcription factor containing a C2H2 zinc finger
	PDR3	reverse	Transcriptional activator of the pleiotropic drug resistance network
	ADR1	forward	Carbon source-responsive zinc-finger transcription factor
	BAS1	forward	Myb-related transcription factor; involved in regulating basal and induced expression of genes of the purine and histidine biosynthesis pathways
	HAA1	forward	Transcriptional activator involved in adaptation to weak acid stress
	ASH1	forward	Component of the Rpd3L histone deacetylase complex
	BAS1	reverse	Myb-related transcription factor; involved in regulating basal and induced expression of genes of the purine and histidine biosynthesis pathways
	GLN3	reverse	Transcriptional activator of genes regulated by nitrogen catabolite repression
	MOT2	reverse	Ubiquitin-protein ligase subunit of the CCR4-NOT complex
	MOT2	forward	Ubiquitin-protein ligase subunit of the CCR4-NOT complex
	MOT2	reverse	Ubiquitin-protein ligase subunit of the CCR4-NOT complex
A12	HAA1	reverse	Transcriptional activator involved in adaptation to weak acid stress
	BAS1	forward	Myb-related transcription factor; involved in regulating basal and induced expression of genes of the purine and histidine biosynthesis pathways
	AFT2	forward	Iron-regulated transcriptional activator
	BAS1	forward	Myb-related transcription factor; involved in regulating basal and induced expression of genes of the purine and histidine biosynthesis pathways
	GTS1	reverse	Protein involved in Arf3p regulation and in transcription regulation
	ASH1	reverse	Component of the Rpd3L histone deacetylase complex
	MOT2	reverse	Ubiquitin-protein ligase subunit of the CCR4-NOT complex
	HAA1	forward	Transcriptional activator involved in adaptation to weak acid stress
	GLN3	reverse	Transcriptional activator of genes regulated by nitrogen catabolite repression
	ASH1	forward	Component of the Rpd3L histone deacetylase complex
	GLN3	reverse	Transcriptional activator of genes regulated by nitrogen catabolite repression
	MOT2	reverse	Ubiquitin-protein ligase subunit of the CCR4-NOT complex
B24	ASH1	forward	Component of the Rpd3L histone deacetylase complex
	OTU1	reverse	Deubiquitylation enzyme that binds to the chaperone-ATPase Cdc48p
	MOT2	forward	Ubiquitin-protein ligase subunit of the CCR4-NOT complex
	GTS1	reverse	Protein involved in Arf3p regulation and in transcription regulation
	MOT2	reverse	Ubiquitin-protein ligase subunit of the CCR4-NOT complex
	MOT2	forward	Ubiquitin-protein ligase subunit of the CCR4-NOT complex
	OTU1	reverse	Deubiquitylation enzyme that binds to the chaperone-ATPase Cdc48p
	RIM1	reverse	ssDNA-binding protein essential for mitochondrial genome maintenance
	RIM1	reverse	ssDNA-binding protein essential for mitochondrial genome maintenance
	SKO1	forward	Basic leucine zipper transcription factor of the ATF/CREB family; forms a complex with Tup1p and Cyc8p to both activate and repress transcription
	MSN4	reverse	Stress-responsive transcriptional activator
	RGM1	reverse	Putative zinc finger DNA binding transcription factor
	USV1	forward	Putative transcription factor containing a C2H2 zinc finger
B25/B26 intergenic region	AFT2	forward	Iron-regulated transcriptional activator
	USV1	forward	Putative transcription factor containing a C2H2 zinc finger
	RGM1	reverse	Putative zinc finger DNA binding transcription factor
	RGM1	reverse	Putative zinc finger DNA binding transcription factor
	GTS1	reverse	Protein involved in Arf3p regulation and in transcription regulation
	ASH1	forward	Component of the Rpd3L histone deacetylase complex
	GLN3	forward	Transcriptional activator of genes regulated by nitrogen catabolite repression
	GAT1	reverse	Transcriptional activator of nitrogen catabolite repression genes
	ASH1	reverse	Component of the Rpd3L histone deacetylase complex
	GTS1	forward	Protein involved in Arf3p regulation and in transcription regulation
	GLN3	reverse	Transcriptional activator of genes regulated by nitrogen catabolite repression
B27	MOT2	reverse	Ubiquitin-protein ligase subunit of the CCR4-NOT complex
	RIM1	forward	ssDNA-binding protein essential for mitochondrial genome maintenance
	GLN3	reverse	Transcriptional activator of genes regulated by nitrogen catabolite repression
	HCM1	reverse	Forkhead transcription factor; drives S-phase activation of genes involved in chromosome segregation
	ARR1	forward	Transcriptional activator of the basic leucine zipper (bZIP) family; required for transcription of genes involved in resistance to arsenic compounds
	OTU1	reverse	Deubiquitylation enzyme that binds to the chaperone-ATPase Cdc48p
	BAS1	reverse	Myb-related transcription factor; involved in regulating basal and induced expression of genes of the purine and histidine biosynthesis pathways
	MOT2	forward	Ubiquitin-protein ligase subunit of the CCR4-NOT complex
	MOT2	reverse	Ubiquitin-protein ligase subunit of the CCR4-NOT complex
	ASH1	forward	Component of the Rpd3L histone deacetylase complex
	YAP3	forward	Basic leucine zipper (bZIP) transcription factor
B28	ASH1	reverse	Component of the Rpd3L histone deacetylase complex
	GTS1	forward	Protein involved in Arf3p regulation and in transcription regulation
	MOT2	forward	Ubiquitin-protein ligase subunit of the CCR4-NOT complex
	MOT2	reverse	Ubiquitin-protein ligase subunit of the CCR4-NOT complex
	MOT2	forward	Ubiquitin-protein ligase subunit of the CCR4-NOT complex
	BAS1	forward	Myb-related transcription factor; involved in regulating basal and induced expression of genes of the purine and histidine biosynthesis pathways
	ASH1	forward	Component of the Rpd3L histone deacetylase complex
	GLN3	reverse	Transcriptional activator of genes regulated by nitrogen catabolite repression
	HSF1	reverse	Trimeric heat shock transcription factor; activates multiple genes in response to highly diverse stresses
	MOT2	reverse	Ubiquitin-protein ligase subunit of the CCR4-NOT complex
	MSN1	forward	Transcriptional activator; involved in regulation of invertase and glucoamylase expression
	UPC2	reverse	Sterol regulatory element binding protein; induces sterol biosynthetic genes, upon sterol depletion
	BAS1	forward	Myb-related transcription factor; involved in regulating basal and induced expression of genes of the purine and histidine biosynthesis pathways
C42/C43 intergenic region	MOT2	forward	Ubiquitin-protein ligase subunit of the CCR4-NOT complex
	MOT2	reverse	Ubiquitin-protein ligase subunit of the CCR4-NOT complex
	MOT2	forward	Ubiquitin-protein ligase subunit of the CCR4-NOT complex
	MOT2	reverse	Ubiquitin-protein ligase subunit of the CCR4-NOT complex
	ARR1	reverse	Transcriptional activator of the basic leucine zipper (bZIP) family; required for transcription of genes involved in resistance to arsenic compounds
	GLN3	forward	Transcriptional activator of genes regulated by nitrogen catabolite repression
	RIM1	forward	ssDNA-binding protein essential for mitochondrial genome maintenance
	TOS8	forward	Homeodomain-containing protein and putative transcription factor
	RIM1	reverse	ssDNA-binding protein essential for mitochondrial genome maintenance
	GLN3	forward	Transcriptional activator of genes regulated by nitrogen catabolite repression
	OTU1	forward	Deubiquitylation enzyme that binds to the chaperone-ATPase Cdc48p
	MOT2	reverse	Ubiquitin-protein ligase subunit of the CCR4-NOT complex
	RIM1	forward	ssDNA-binding protein essential for mitochondrial genome maintenance
	GLN3	forward	Transcriptional activator of genes regulated by nitrogen catabolite repression
	MOT2	reverse	Ubiquitin-protein ligase subunit of the CCR4-NOT complex
	MSN1	reverse	Transcriptional activator; involved in regulation of invertase and glucoamylase expression
	OTU1	forward	Deubiquitylation enzyme that binds to the chaperone-ATPase Cdc48p
	MOT2	reverse	Ubiquitin-protein ligase subunit of the CCR4-NOT complex
	ARR1	forward	Transcriptional activator of the basic leucine zipper (bZIP) family; required for transcription of genes involved in resistance to arsenic compounds
	RGM1	reverse	Putative zinc finger DNA binding transcription factor
	MSN4	reverse	Stress-responsive transcriptional activator
	USV1	forward	Putative transcription factor containing a C2H2 zinc finger
	GTS1	forward	Protein involved in Arf3p regulation and in transcription regulation
	ADR1	reverse	Carbon source-responsive zinc-finger transcription factor
	ASH1	forward	Component of the Rpd3L histone deacetylase complex
	RGM1	reverse	Putative zinc finger DNA binding transcription factor
	MSN4	reverse	Stress-responsive transcriptional activator
	USV1	forward	Putative transcription factor containing a C2H2 zinc finger
	MOT2	reverse	Ubiquitin-protein ligase subunit of the CCR4-NOT complex
	MOT2	forward	Ubiquitin-protein ligase subunit of the CCR4-NOT complex
	MOT2	reverse	Ubiquitin-protein ligase subunit of the CCR4-NOT complex
	GLN3	reverse	Transcriptional activator of genes regulated by nitrogen catabolite repression
	GLN3	reverse	Transcriptional activator of genes regulated by nitrogen catabolite repression
	GLN3	reverse	Transcriptional activator of genes regulated by nitrogen catabolite repression
	ASH1	reverse	Component of the Rpd3L histone deacetylase complex
	REI1	reverse	Cytoplasmic pre-60S factor; required for the correct recycling of shuttling factors Alb1, Arx1 and Tif6 at the end of the ribosomal large subunit biogenesis
	USV1	reverse	Putative transcription factor containing a C2H2 zinc finger
	RGM1	forward	Putative zinc finger DNA binding transcription factor
	MSN4	forward	Stress-responsive transcriptional activator
	ASH1	reverse	Component of the Rpd3L histone deacetylase complex
C44	MOT2	reverse	Ubiquitin-protein ligase subunit of the CCR4-NOT complex
	MOT2	forward	Ubiquitin-protein ligase subunit of the CCR4-NOT complex
	MOT2	reverse	Ubiquitin-protein ligase subunit of the CCR4-NOT complex
	MAC1	reverse	Copper-sensing transcription factor
	MOT2	forward	Ubiquitin-protein ligase subunit of the CCR4-NOT complex
	ASH1	forward	Component of the Rpd3L histone deacetylase complex
	GTS1	reverse	Protein involved in Arf3p regulation and in transcription regulation
	MOT2	forward	Ubiquitin-protein ligase subunit of the CCR4-NOT complex
	ASH1	reverse	Component of the Rpd3L histone deacetylase complex
	MOT2	forward	Ubiquitin-protein ligase subunit of the CCR4-NOT complex
	GLN3	forward	Transcriptional activator of genes regulated by nitrogen catabolite repression
	GTS1	forward	Protein involved in Arf3p regulation and in transcription regulation
	USV1	forward	Putative transcription factor containing a C2H2 zinc finger
	MSN4	reverse	Stress-responsive transcriptional activator
	RGM1	reverse	Putative zinc finger DNA binding transcription factor
C45/C46 intergenic region	GTS1	forward	Protein involved in Arf3p regulation and in transcription regulation
	MSN4	forward	Stress-responsive transcriptional activator
	RGM1	forward	Putative zinc finger DNA binding transcription factor
	USV1	reverse	Putative transcription factor containing a C2H2 zinc finger
	MOT2	reverse	Ubiquitin-protein ligase subunit of the CCR4-NOT complex
	OTU1	forward	Deubiquitylation enzyme that binds to the chaperone-ATPase Cdc48p
	HAA1	reverse	Transcriptional activator involved in adaptation to weak acid stress
	GTS1	reverse	Protein involved in Arf3p regulation and in transcription regulation
	GLN3	forward	Transcriptional activator of genes regulated by nitrogen catabolite repression
	ASH1	reverse	Component of the Rpd3L histone deacetylase complex
	MOT2	forward	Ubiquitin-protein ligase subunit of the CCR4-NOT complex
	GLN3	forward	Transcriptional activator of genes regulated by nitrogen catabolite repression
	GLN3	forward	Transcriptional activator of genes regulated by nitrogen catabolite repression
	ASH1	forward	Component of the Rpd3L histone deacetylase complex
	GLN3	forward	Transcriptional activator of genes regulated by nitrogen catabolite repression
	ASH1	reverse	Component of the Rpd3L histone deacetylase complex
	MOT2	reverse	Ubiquitin-protein ligase subunit of the CCR4-NOT complex
	MOT2	forward	Ubiquitin-protein ligase subunit of the CCR4-NOT complex
	AFT2	reverse	Iron-regulated transcriptional activator
	GLN3	reverse	Transcriptional activator of genes regulated by nitrogen catabolite repression
	ASH1	reverse	Component of the Rpd3L histone deacetylase complex
C47/C48 intergenic region	MOT2	forward	Ubiquitin-protein ligase subunit of the CCR4-NOT complex
	MOT2	reverse	Ubiquitin-protein ligase subunit of the CCR4-NOT complex
	GLN3	reverse	Transcriptional activator of genes regulated by nitrogen catabolite repression
	OTU1	forward	Deubiquitylation enzyme that binds to the chaperone-ATPase Cdc48p
	GLN3	reverse	Transcriptional activator of genes regulated by nitrogen catabolite repression
	AZF1	forward	Zinc-finger transcription factor; involved in diauxic shift
	ADR1	forward	Carbon source-responsive zinc-finger transcription factor
	HAA1	reverse	Transcriptional activator involved in adaptation to weak acid stress
	HAA1	reverse	Transcriptional activator involved in adaptation to weak acid stress
	SUM1	reverse	Transcriptional repressor that regulates middle-sporulation genes
	SKN7	forward	Nuclear response regulator and transcription factor; physically interacts with the Tup1-Cyc8 complex and recruits Tup1p to its targets
	AFT2	forward	Iron-regulated transcriptional activator
	USV1	forward	Putative transcription factor containing a C2H2 zinc finger
	MSN4	reverse	Stress-responsive transcriptional activator
	RGM1	reverse	Putative zinc finger DNA binding transcription factor
	ADR1	forward	Carbon source-responsive zinc-finger transcription factor
	ADR1	reverse	Carbon source-responsive zinc-finger transcription factor
	SWI4	forward	DNA binding component of the SBF complex (Swi4p-Swi6p)
	GLN3	reverse	Transcriptional activator of genes regulated by nitrogen catabolite repression
	MSN4	forward	Stress-responsive transcriptional activator
	RGM1	forward	Putative zinc finger DNA binding transcription factor
	USV1	reverse	Putative transcription factor containing a C2H2 zinc finger
	GLN3	reverse	Transcriptional activator of genes regulated by nitrogen catabolite repression
	ADR1	reverse	Carbon source-responsive zinc-finger transcription factor
	MOT2	forward	Ubiquitin-protein ligase subunit of the CCR4-NOT complex
	MOT2	reverse	Ubiquitin-protein ligase subunit of the CCR4-NOT complex
	OTU1	reverse	Deubiquitylation enzyme that binds to the chaperone-ATPase Cdc48p
C49	SOK2	reverse	Nuclear protein that negatively regulates pseudohyphal differentiation
	HAA1	forward	Transcriptional activator involved in adaptation to weak acid stress
	ASH1	forward	Component of the Rpd3L histone deacetylase complex
	MOT2	forward	Ubiquitin-protein ligase subunit of the CCR4-NOT complex
	HAA1	reverse	Transcriptional activator involved in adaptation to weak acid stress
	MOT2	reverse	Ubiquitin-protein ligase subunit of the CCR4-NOT complex
	MOT2	forward	Ubiquitin-protein ligase subunit of the CCR4-NOT complex
	ADR1	forward	Carbon source-responsive zinc-finger transcription factor
	MSN4	reverse	Stress-responsive transcriptional activator
	RGM1	reverse	Putative zinc finger DNA binding transcription factor
	USV1	forward	Putative transcription factor containing a C2H2 zinc finger
	MOT2	reverse	Ubiquitin-protein ligase subunit of the CCR4-NOT complex
	MOT2	forward	Ubiquitin-protein ligase subunit of the CCR4-NOT complex
	MOT2	reverse	Ubiquitin-protein ligase subunit of the CCR4-NOT complex
	ASH1	forward	Component of the Rpd3L histone deacetylase complex
	MOT2	reverse	Ubiquitin-protein ligase subunit of the CCR4-NOT complex
	MOT2	forward	Ubiquitin-protein ligase subunit of the CCR4-NOT complex
C50	ASH1	reverse	Component of the Rpd3L histone deacetylase complex
	MOT2	forward	Ubiquitin-protein ligase subunit of the CCR4-NOT complex
	ASH1	forward	Component of the Rpd3L histone deacetylase complex
	PDR8	reverse	Transcription factor; targets include ATP-binding cassette (ABC) transporters
	AZF1	reverse	Zinc-finger transcription factor; involved in diauxic shift
	ADR1	reverse	Carbon source-responsive zinc-finger transcription factor
	ADR1	reverse	Carbon source-responsive zinc-finger transcription factor
	ADR1	reverse	Carbon source-responsive zinc-finger transcription factor
	ASH1	forward	Component of the Rpd3L histone deacetylase complex
	SIP4	forward	Sequence-specific DNA-binding transcription factor that positively regulates gluconeogenesis
	ASH1	reverse	Component of the Rpd3L histone deacetylase complex
	RGM1	reverse	Putative zinc finger DNA binding transcription factor
	MSN4	reverse	Stress-responsive transcriptional activator
	USV1	forward	Putative transcription factor containing a C2H2 zinc finger
	HAA1	forward	Transcriptional activator involved in adaptation to weak acid stress
	MOT2	reverse	Ubiquitin-protein ligase subunit of the CCR4-NOT complex
	MOT2	forward	Ubiquitin-protein ligase subunit of the CCR4-NOT complex
	OTU1	forward	Deubiquitylation enzyme that binds to the chaperone-ATPase Cdc48p
	MOT2	forward	Ubiquitin-protein ligase subunit of the CCR4-NOT complex
	MOT2	reverse	Ubiquitin-protein ligase subunit of the CCR4-NOT complex
C51/52 intergenic region	OTU1	reverse	Deubiquitylation enzyme that binds to the chaperone-ATPase Cdc48p
	MOT2	forward	Ubiquitin-protein ligase subunit of the CCR4-NOT complex
	PDR3	forward	Transcriptional activator of the pleiotropic drug resistance network
	MOT2	forward	Ubiquitin-protein ligase subunit of the CCR4-NOT complex
	MOT2	reverse	Ubiquitin-protein ligase subunit of the CCR4-NOT complex
	SKN7	forward	Nuclear response regulator and transcription factor; physically interacts with the Tup1-Cyc8 complex and recruits Tup1p to its targets
	OTU1	forward	Deubiquitylation enzyme that binds to the chaperone-ATPase Cdc48p
	HAA1	reverse	Transcriptional activator involved in adaptation to weak acid stress
	RGM1	forward	Putative zinc finger DNA binding transcription factor
	MSN4	forward	Stress-responsive transcriptional activator
	USV1	reverse	Putative transcription factor containing a C2H2 zinc finger
	RGM1	forward	Putative zinc finger DNA binding transcription factor
	MSN4	forward	Stress-responsive transcriptional activator
	USV1	reverse	Putative transcription factor containing a C2H2 zinc finger
	MSN2	reverse	Stress-responsive transcriptional activator
	HAA1	forward	Transcriptional activator involved in adaptation to weak acid stress
	HAA1	reverse	Transcriptional activator involved in adaptation to weak acid stress
	GLN3	forward	Transcriptional activator of genes regulated by nitrogen catabolite repression
	ASH1	reverse	Component of the Rpd3L histone deacetylase complex
	RGM1	forward	Putative zinc finger DNA binding transcription factor
	MSN4	forward	Stress-responsive transcriptional activator
	USV1	reverse	Putative transcription factor containing a C2H2 zinc finger
	MOT2	reverse	Ubiquitin-protein ligase subunit of the CCR4-NOT complex
	MOT2	forward	Ubiquitin-protein ligase subunit of the CCR4-NOT complex
	MOT2	reverse	Ubiquitin-protein ligase subunit of the CCR4-NOT complex
	MOT2	reverse	Ubiquitin-protein ligase subunit of the CCR4-NOT complex
	MOT2	forward	Ubiquitin-protein ligase subunit of the CCR4-NOT complex
	MOT2	reverse	Ubiquitin-protein ligase subunit of the CCR4-NOT complex
C53	GLN3	forward	Transcriptional activator of genes regulated by nitrogen catabolite repression
	GLN3	forward	Transcriptional activator of genes regulated by nitrogen catabolite repression
	MOT2	forward	Ubiquitin-protein ligase subunit of the CCR4-NOT complex
	MOT2	reverse	Ubiquitin-protein ligase subunit of the CCR4-NOT complex
	MOT2	forward	Ubiquitin-protein ligase subunit of the CCR4-NOT complex
	MOT2	reverse	Ubiquitin-protein ligase subunit of the CCR4-NOT complex
	GLN3	forward	Transcriptional activator of genes regulated by nitrogen catabolite repression
	MSN4	forward	Stress-responsive transcriptional activator
	USV1	reverse	Putative transcription factor containing a C2H2 zinc finger
	MOT2	reverse	Ubiquitin-protein ligase subunit of the CCR4-NOT complex
	ADR1	forward	Carbon source-responsive zinc-finger transcription factor
	ADR1	forward	Carbon source-responsive zinc-finger transcription factor
	SKN7	forward	Nuclear response regulator and transcription factor; physically interacts with the Tup1-Cyc8 complex and recruits Tup1p to its targets
	BAS1	forward	Myb-related transcription factor; involved in regulating basal and induced expression of genes of the purine and histidine biosynthesis pathways
	GCN4	reverse	bZIP transcriptional activator of amino acid biosynthetic genes
	GTS1	forward	Protein involved in Arf3p regulation and in transcription regulation
	OTU1	reverse	Deubiquitylation enzyme that binds to the chaperone-ATPase Cdc48p
	ASH1	reverse	Component of the Rpd3L histone deacetylase complex
	MOT2	forward	Ubiquitin-protein ligase subunit of the CCR4-NOT complex
	HMS2	forward	Protein with similarity to heat shock transcription factors
	MOT2	forward	Ubiquitin-protein ligase subunit of the CCR4-NOT complex
	ARR1	forward	Transcriptional activator of the basic leucine zipper (bZIP) family; required for transcription of genes involved in resistance to arsenic compounds
C54	GLN3	forward	Transcriptional activator of genes regulated by nitrogen catabolite repression
	ASH1	forward	Component of the Rpd3L histone deacetylase complex
	BAS1	forward	Myb-related transcription factor; involved in regulating basal and induced expression of genes of the purine and histidine biosynthesis pathways
	PDR3	forward	Transcriptional activator of the pleiotropic drug resistance network
	MOT2	forward	Ubiquitin-protein ligase subunit of the CCR4-NOT complex
	MAC1	reverse	Copper-sensing transcription factor
	GLN3	forward	Transcriptional activator of genes regulated by nitrogen catabolite repression
	MOT2	forward	Ubiquitin-protein ligase subunit of the CCR4-NOT complex
	OTU1	reverse	Deubiquitylation enzyme that binds to the chaperone-ATPase Cdc48p
	SKN7	forward	Nuclear response regulator and transcription factor; physically interacts with the Tup1-Cyc8 complex and recruits Tup1p to its targets
	OTU1	reverse	Deubiquitylation enzyme that binds to the chaperone-ATPase Cdc48p
C55	PDR3	forward	Transcriptional activator of the pleiotropic drug resistance network
	PDR3	reverse	Transcriptional activator of the pleiotropic drug resistance network
	MOT2	forward	Ubiquitin-protein ligase subunit of the CCR4-NOT complex
	ASH1	forward	Component of the Rpd3L histone deacetylase complex
	ASH1	reverse	Component of the Rpd3L histone deacetylase complex
	ASH1	reverse	Component of the Rpd3L histone deacetylase complex
	MOT2	forward	Ubiquitin-protein ligase subunit of the CCR4-NOT complex
	MOT2	reverse	Ubiquitin-protein ligase subunit of the CCR4-NOT complex
	MOT2	forward	Ubiquitin-protein ligase subunit of the CCR4-NOT complex
	MOT2	reverse	Ubiquitin-protein ligase subunit of the CCR4-NOT complex
	MOT2	forward	Ubiquitin-protein ligase subunit of the CCR4-NOT complex
	RSC3	reverse	Component of the RSC chromatin remodeling complex
	ASH1	reverse	Component of the Rpd3L histone deacetylase complex
* Repeated transcription factors are in different positions of the promoter region

## Sheet: Hoja1
MOT2	motif	#556
MOT2	motif	#556
GLN3	motif	#539
OTU1	motif	#1166
AFT1	motif	#658
AFT2	motif	#389
GLN3	motif	#539
MAC1	motif	#1540
ASH1	motif	#28
OTU1	motif	#1166
GLN3	motif	#539
GLN3	motif	#539
OTU1	motif	#1166
ASH1	motif	#28
AFT2	motif	#389
YDR0	26C mo	tif #696
GLN3	motif	#539
SIP4	motif	#573
SIP4	motif	#573
ASH1	motif	#28
ASH1	motif	#28
MOT2	motif	#556
AFT2	motif	#389
YHP1	motif	#716
USV1	motif	#509
RGM1	motif	#531
MSN4	motif	#518
AFT2	motif	#389
SWI4	motif	#584
ASH1	motif	#28
YHP1	motif	#716
YDR0	26C mo	tif #696
HAA1	motif	#1425
ADR1	motif	#576
YPR0	22C mo	tif #588
YPR0	22C mo	tif #588
MSN4	motif	#518
RGM1	motif	#531
USV1	motif	#509
UPC2	motif	#544
MOT2	motif	#556
MOT2	motif	#556
MOT2	motif	#556
MOT2	motif	#556
OTU1	motif	#1166
MOT2	motif	#556
MOT2	motif	#556
HAA1	motif	#1425
PDR3	motif	#1387
UPC2	motif	#544
MOT2	motif	#556
GLN3	motif	#539
ASH1	motif	#28
GLN3	motif	#539
SUT1	motif	#673
HAA1	motif	#1425
HAA1	motif	#1425
GTS1	motif	#694
ASH1	motif	#28
HMLA	LPHA2	motif #2102
MOT2	motif	#556
ASH1	motif	#28
GTS1	motif	#694
HAA1	motif	#1425
HAA1	motif	#1425
HAA1	motif	#1425
YDR0	26C mo	tif #696
MOT2	motif	#556
MOT2	motif	#556
MOT2	motif	#556
YAP3	motif	#672
GLN3	motif	#539
ASH1	motif	#28
GLN3	motif	#539
HAA1	motif	#1425
SUT1	motif	#673
GLN3	motif	#539
GLN3	motif	#539
GLN3	motif	#539
HCM1	motif	#570
GLN3	motif	#539
YHP1	motif	#716
AFT2	motif	#389
MSN4	motif	#518
RGM1	motif	#531
USV1	motif	#509
PDR3	motif	#2062
PDR3	motif	#1387
MOT2	motif	#556
MOT2	motif	#556
MOT2	motif	#556
MOT2	motif	#556
MOT2	motif	#556
MOT2	motif	#556
MOT2	motif	#556
GTS1	motif	#694
ASH1	motif	#28
SOK2	motif	#404
GTS1	motif	#694
MSN4	motif	#518
RGM1	motif	#531
USV1	motif	#509
PDR3	motif	#1387
ADR1	motif	#576
BAS1	motif	#402
HAA1	motif	#1425
ASH1	motif	#28
BAS1	motif	#402
GLN3	motif	#539
MOT2	motif	#556
MOT2	motif	#556
MOT2	motif	#556
HAA1	motif	#1425
BAS1	motif	#402
AFT2	motif	#389
BAS1	motif	#402
GTS1	motif	#694
ASH1	motif	#28
MOT2	motif	#556
HAA1	motif	#1425
GLN3	motif	#539
ASH1	motif	#28
GLN3	motif	#539
MOT2	motif	#556
ASH1	motif	#28
OTU1	motif	#1166
MOT2	motif	#556
GTS1	motif	#694
MOT2	motif	#556
MOT2	motif	#556
OTU1	motif	#1166
RIM1	01 mot	if #600
RIM1	01 mot	if #600
SKO1	motif	#1401
MSN4	motif	#518
RGM1	motif	#531
USV1	motif	#509
AFT2	motif	#389
USV1	motif	#509
RGM1	motif	#531
RGM1	motif	#531
GTS1	motif	#694
ASH1	motif	#28
GLN3	motif	#539
GAT1	motif	#962
ASH1	motif	#28
GTS1	motif	#694
GLN3	motif	#539
MOT2	motif	#556
RIM1	01 mot	if #600
GLN3	motif	#539
HCM1	motif	#570
STE1	2 moti	f #400
ARR1	motif	#603
OTU1	motif	#1166
STE1	2 moti	f #400
BAS1	motif	#402
MOT2	motif	#556
MOT2	motif	#556
ASH1	motif	#28
YAP3	motif	#672
ASH1	motif	#28
GTS1	motif	#694
MOT2	motif	#556
MOT2	motif	#556
MOT2	motif	#556
BAS1	motif	#402
ASH1	motif	#28
GLN3	motif	#539
HSF1	motif	#476
MOT2	motif	#556
MSN1	motif	#1376
UPC2	motif	#544
STE1	2 moti	f #400
BAS1	motif	#402
MOT2	motif	#556
MOT2	motif	#556
MOT2	motif	#556
MOT2	motif	#556
ARR1	motif	#603
GLN3	motif	#539
RIM1	01 mot	if #600
TOS8	motif	#494
RIM1	01 mot	if #600
GLN3	motif	#539
OTU1	motif	#1166
MOT2	motif	#556
RIM1	01 mot	if #600
GLN3	motif	#539
MOT2	motif	#556
STE1	2 moti	f #400
MSN1	motif	#1376
OTU1	motif	#1166
MOT2	motif	#556
ARR1	motif	#603
RGM1	motif	#531
MSN4	motif	#518
USV1	motif	#509
GTS1	motif	#694
ADR1	motif	#576
ASH1	motif	#28
RGM1	motif	#531
MSN4	motif	#518
USV1	motif	#509
MOT2	motif	#556
MOT2	motif	#556
MOT2	motif	#556
GLN3	motif	#539
GLN3	motif	#539
GLN3	motif	#539
ASH1	motif	#28
REI1	motif	#489
USV1	motif	#509
RGM1	motif	#531
MSN4	motif	#518
ASH1	motif	#28
MOT2	motif	#556
MOT2	motif	#556
MOT2	motif	#556
MAC1	motif	#1540
MOT2	motif	#556
ASH1	motif	#28
GTS1	motif	#694
MOT2	motif	#556
ASH1	motif	#28
MOT2	motif	#556
GLN3	motif	#539
GTS1	motif	#694
USV1	motif	#509
MSN4	motif	#518
RGM1	motif	#531
GTS1	motif	#694
MSN4	motif	#518
RGM1	motif	#531
USV1	motif	#509
MOT2	motif	#556
OTU1	motif	#1166
HAA1	motif	#1425
GTS1	motif	#694
GLN3	motif	#539
ASH1	motif	#28
MOT2	motif	#556
GLN3	motif	#539
GLN3	motif	#539
ASH1	motif	#28
GLN3	motif	#539
ASH1	motif	#28
MOT2	motif	#556
MOT2	motif	#556
AFT2	motif	#389
GLN3	motif	#539
ASH1	motif	#28
MOT2	motif	#556
MOT2	motif	#556
GLN3	motif	#539
OTU1	motif	#1166
GLN3	motif	#539
MATA	LPHA2	motif #1364
AZF1	motif	#499
ADR1	motif	#576
HAA1	motif	#1425
HAA1	motif	#1425
SUM1	motif	#478
SKN7	motif	#583
AFT2	motif	#389
USV1	motif	#509
MSN4	motif	#518
RGM1	motif	#531
ADR1	motif	#576
YPR0	22C mo	tif #588
ADR1	motif	#576
SWI4	motif	#584
GLN3	motif	#539
MSN4	motif	#518
RGM1	motif	#531
USV1	motif	#509
GLN3	motif	#539
ADR1	motif	#576
MOT2	motif	#556
MOT2	motif	#556
OTU1	motif	#1166
SOK2	motif	#404
HAA1	motif	#1425
ASH1	motif	#28
MOT2	motif	#556
HAA1	motif	#1425
MOT2	motif	#556
MOT2	motif	#556
ADR1	motif	#576
MSN4	motif	#518
RGM1	motif	#531
USV1	motif	#509
MOT2	motif	#556
MOT2	motif	#556
MOT2	motif	#556
ASH1	motif	#28
MOT2	motif	#556
MOT2	motif	#556
STE1	2 moti	f #400
ASH1	motif	#28
MOT2	motif	#556
ASH1	motif	#28
PDR8	motif	#528
YPR0	22C mo	tif #588
AZF1	motif	#499
ADR1	motif	#576
ADR1	motif	#576
ADR1	motif	#576
ASH1	motif	#28
SIP4	motif	#573
YER1	84C mo	tif #512
ASH1	motif	#28
RGM1	motif	#531
MSN4	motif	#518
USV1	motif	#509
HAA1	motif	#1425
MOT2	motif	#556
MOT2	motif	#556
OTU1	motif	#1166
MOT2	motif	#556
MOT2	motif	#556
OTU1	motif	#1166
MOT2	motif	#556
PDR3	motif	#1387
MOT2	motif	#556
MOT2	motif	#556
SKN7	motif	#583
OTU1	motif	#1166
HAA1	motif	#1425
RGM1	motif	#531
MSN4	motif	#518
USV1	motif	#509
RGM1	motif	#531
MSN4	motif	#518
USV1	motif	#509
MSN2	motif	#1380
HAA1	motif	#1425
HAA1	motif	#1425
GLN3	motif	#539
ASH1	motif	#28
YDR0	26C mo	tif #696
RGM1	motif	#531
MSN4	motif	#518
USV1	motif	#509
YDR0	26C mo	tif #696
MOT2	motif	#556
MOT2	motif	#556
MOT2	motif	#556
MOT2	motif	#556
MOT2	motif	#556
MOT2	motif	#556
GLN3	motif	#539
GLN3	motif	#539
MOT2	motif	#556
MOT2	motif	#556
MOT2	motif	#556
MOT2	motif	#556
GLN3	motif	#539
MSN4	motif	#518
USV1	motif	#509
MOT2	motif	#556
ADR1	motif	#576
ADR1	motif	#576
SKN7	motif	#583
BAS1	motif	#402
GCN4	motif	#1363
GTS1	motif	#694
OTU1	motif	#1166
ASH1	motif	#28
MOT2	motif	#556
HMS2	motif	#992
MOT2	motif	#556
ARR1	motif	#603
GLN3	motif	#539
ASH1	motif	#28
BAS1	motif	#402
PDR3	motif	#1387
MOT2	motif	#556
MAC1	motif	#1540
YDR0	26C mo	tif #696
GLN3	motif	#539
MOT2	motif	#556
OTU1	motif	#1166
YDR0	26C mo	tif #696
SKN7	motif	#583
OTU1	motif	#1166
PDR3	motif	#1387
PDR3	motif	#2062
YDR0	26C mo	tif #696
MOT2	motif	#556
ASH1	motif	#28
ASH1	motif	#28
ASH1	motif	#28
MOT2	motif	#556
MOT2	motif	#556
MOT2	motif	#556
MOT2	motif	#556
MOT2	motif	#556
RSC3	motif	#580
ASH1	motif	#28
