# Supplementary material for: Transcriptional Activity and Protein Levels of Horizontally Acquired Genes in Yeast Reveal Hallmarks of Adaptation to Fermentative Environments
Source: Front Genet. 2020 Apr 30;11:293. doi: 10.3389/fgene.2020.00293 (PMC7212421; doi:10.3389/fgene.2020.00293)
Supplement: Supplementary file 10 [file Table_4.XLSX]

## Sheet: Hoja1
Supplementary Table 4. Primers used in this study.
Name	Sequence 5`-3`	Length (bp)	Direction Fw: forward/Rv: reverse	Description
pL67	ACCACTGTCAAGACTAACCTGTATCACCATATACTTTAAGGTCAGCTTTTatcgatgaattcgagctcgt	70	Rv	Luc_ORF_A1
pL68	GAAGGCGCATCCGCAATTAAAGGCTAGACAATAAATAAAATACTCCGAGTatggccgatgctaagaacat	70	Fw	Luc_ORF_A1
pL69	ACCAGCGTGTATGATCAGGG	20	Fw	Luc_ORF_A1_confirmation
pL70	CATCGTAGCGTTTCAAGCAGACCCAAGTCCACGTACTCAAATAGCGAACCatggccgatgctaagaacat	70	Fw	Luc_ORF_A2
pL71	GAAACTGAAGAATCTAGATTATTAATGTAAAGACAATCTAAATCTAGTATatcgatgaattcgagctcgt	70	Rv	Luc_ORF_A2
pL72	ATGACTGGCGAAGTACGTCC	20	Rv	Luc_ORF_A2_confirmation
pL73	ATAAACCTTAGTCTTCTTGCCATGAGTTAGGACAGATCGAAGTGGTCAAGatggccgatgctaagaacat	70	Fw	Luc_ORF_A3
pL74	CACTCAAAGGAAAGATAGGAATATACTTTTAACTAAGGAAAATTACGCGCatcgatgaattcgagctcgt	70	Rv	Luc_ORF_A3
pL75	ACGGTTCTCACCTCAATAGCG	20	Rv	Luc_ORF_A3_confirmation
pL76	ACAATTGAGAGCACAAGAAAGAACAGAAAAATTTCTGGTTAACCTAAAAAatcgatgaattcgagctcgt	70	Rv	Luc_ORF_A4
pL77	CATGAGATGGATATCCAATCCTTCAAATGAATTCTTAAAACTGTAGGATCatggccgatgctaagaacat	70	Fw	Luc_ORF_A4
pL78	TCCTTGAAGGCGAAAACCCC	20	Fw	Luc_ORF_A4_confirmation
pL79	TCCTACCTTTTATGGGATTCGACGACAACATCGAACGCCCTGTCGACATAatcgatgaattcgagctcgt	70	Rv	Luc_ORF_A5
pL80	ATTGGTTTGAAGGCCAGGAGTAAAAATTTGATCTTTTAGATTAATAACAAatggccgatgctaagaacat	70	Fw	Luc_ORF_A5
pL81	TGAAGTGTACCAGGCCAAGG	20	Fw	Luc_ORF_A5_confirmation
pL82	TTGAGGCATGGAATTAAGATTGGAAAAGATATTCAGTAGCCATAGCAATTatcgatgaattcgagctcgt	70	Rv	Luc_ORF_A6
pL83	CATACGTCGAGAACATACGGCTACAGCTAGTCGTATGTGGTGGAAATCTGatggccgatgctaagaacat	70	Fw	Luc_ORF_A6
pL84	GACAGAAGTTTCGGTGGCAG	20	Fw	Luc_ORF_A6_confirmation
pL85	TTTATATAAGTATGTCTGGAAATAAACTGAGGACGTATATACTTGAAAGTatcgatgaattcgagctcgt	70	Rv	Luc_ORF_A7
pL86	AACGCAGCGATGGAGATCGGAATCATCAAGCTTCTGCTCACACCGAAGCAatggccgatgctaagaacat	70	Fw	Luc_ORF_A7
pL87	AATGACACGAACCCTTGGCT	20	Fw	Luc_ORF_A7_confirmation
pL88	ATGTCAACTTCGGCTCTTGGGATACAATATAGCCCAGTTCATTCATACCAatggccgatgctaagaacat	70	Fw	Luc_ORF_A8
pL89	ATTCTTCAGGGCTTTGCAATTTACTGTCTTTATCAGTAGATCTCCATCTAatcgatgaattcgagctcgt	70	Rv	Luc_ORF_A8
pL90	GACTACTCTGAAGGCGCTACC	21	Rv	Luc_ORF_A8_confirmation
pL91	CGGCAGCTTTTCTTTGAAAGTTTATCATTCTACGCCGTATATCCCCAGTAatcgatgaattcgagctcgt	70	Rv	Luc_ORF_A9
pL92	GGAAAAAAGTTCATTCGCTAAGAAATGGGTAAAGGTTAAAGTAAACAAAAatggccgatgctaagaacat	70	Fw	Luc_ORF_A9
pL93	GTAAGGGCAGTGCTTTCAGC	20	Fw	Luc_ORF_A9_confirmation
pL94	GCTCGGGCGTCATTAATCTGATAAATGATTTTTTTTTCCCAAAGAATCTAatcgatgaattcgagctcgt	70	Rv	Luc_ORF_A10
pL95	CTCATCGACCAACCTCACCATTAGTGCAAGCGGAATGCATATATACCAAAatggccgatgctaagaacat	70	Fw	Luc_ORF_A10
pL96	ACAGCCGCTCCACAATCTAC	20	Fw	Luc_ORF_A10_confirmation
pL97	ACTATTTATCTCTATCAACATTAAAGCTTTGATCTGTAGCATTCTCAAAAatcgatgaattcgagctcgt	70	Rv	Luc_ORF_A11
pL98	CTTGCTTTTCCGGTCAGGGCTGTATCGGGACGCTTACATTCACTAGTACAatggccgatgctaagaacat	70	Fw	Luc_ORF_A11
pL99	GGCCATTAGAAACCGCACAC	20	Fw	Luc_ORF_A11_confirmation
pL100	TCTTGGATTTCGCGCCCATAGGATATTACTTGGCTGAATTGAAAGATATAatcgatgaattcgagctcgt	70	Rv	Luc_ORF_A12
pL101	TCTTCTCAAAACTGAATATAAAGATGACTATCTCGAGAGCTAAGACATTTatggccgatgctaagaacat	70	Fw	Luc_ORF_A12
pL102	AGCAACAGCGATCAGACCTC	20	Fw	Luc_ORF_A12_confirmation
pL103	AAACTTCTTAAAATTGTTCATTTACTTTATGTAATTCATGTTAGCTAATAatcgatgaattcgagctcgt	70	Rv	Luc_ORF_B25
pL104	TCATTAAAATTGGATAAGGGCACGTCCAACCGCTATTTAAGAATTGACATatggccgatgctaagaacat	70	Fw	Luc_ORF_B25
pL105	ATCGACCTGGATCTTGCACG	20	Fw	Luc_ORF_B25_confirmation
pL106	GAAGTGAAAACTCATCGAATACACTTTAGAAGAACAAAAGAGCTTACACAatggccgatgctaagaacat	70	Fw	Luc_ORF_B26
pL107	CAGATAGCCTCATCATTAAACAAACTGACAGGTGTAATTGACAACACGCAatcgatgaattcgagctcgt	70	Rv	Luc_ORF_B26
pL108	GTCACATGAAGAGCTGCAGC	20	Rv	Luc_ORF_B26_confirmation
pL109	TGAAACATTGAGGGCTGGACTATAGAGTACGGGATTCCATGAGGCGCACCatcgatgaattcgagctcgt	70	Rv	Luc_ORF_B27
pL110	GCAATCGTTATTGCAATGGTTCAGAAGGTCAATCAGTGAATTAGTAAAAAatggccgatgctaagaacat	70	Fw	Luc_ORF_B27
pL111	TCCTCGGACTGTTGAAACTCG	20	Fw	Luc_ORF_B27_confirmation
pL112	AAAAAAAATGCTTTCTAACATACCACATTTATATACAAGAATTCTCTATTatcgatgaattcgagctcgt	70	Rv	Luc_ORF_B28
pL113	TGACGGACAAATTGCTAACGAAGACTTTTAATCAACTGCTGGCCAATCTAatggccgatgctaagaacat	70	Fw	Luc_ORF_B28
pL114	CCCTCGAAGTACCCCAGGA	20	Fw	Luc_ORF_B28_confirmation
pL115	GTCTTATTGAGGTCTGGCAAATGATGACTGCAGAAGTCTGATATTAATTCatggccgatgctaagaacat	70	Fw	Luc_ORF_B24
pL116	GAAACAACTCGCTTGAGTTATCCCCGATGTCATGCAATATTCTTGAGAGAatcgatgaattcgagctcgt	70	Rv	Luc_ORF_B24
pL117	TCAAGCCAGGTGATCGCATC	20	Rv	Luc_ORF_B24_confirmation
pL118	TCTGAAGGATGAGAAGTGAAAAAAATTGCACTTTTATGAATCAATAATTAatcgatgaattcgagctcgt	70	Rv	Luc_ORF_C42
pL119	TGAGGAGCATCCAAAGAGGACATGATTGCTCAAGTCATCCGGGCAAACATatggccgatgctaagaacat	70	Fw	Luc_ORF_C42
pL120	TCACAGTAGTTGCAGACGGC	20	Fw	Luc_ORF_C42_confirmation
pL121	AACATGATCTCTAAAAGAATTGAGTTCAAAGCTGCAGCTGCAAACTAGATatggccgatgctaagaacat	70	Fw	Luc_ORF_C43
pL122	GAAAAGAATCTTTATGAGTTCACTACTTGTATTAAAGATATATCAAATATatcgatgaattcgagctcgt	70	Rv	Luc_ORF_C43
pL123	CGCTGCGCATTTAAGGGAC	20	Rv	Luc_ORF_C43_confirmation
pL124	ATTCAAGTCCCTCACCATGGGATTTCCGTCGTCCTGTGATGGCAACTGCCatggccgatgctaagaacat	70	Fw	Luc_ORF_C44
pL125	GATAACAGTCTATTCCATTTGACTGAAGAAAAAAAAATTTATTACTGAAGatcgatgaattcgagctcgt	70	Rv	Luc_ORF_C44
pL126	AAGCTTGTCGCAAATCCACG	20	Rv	Luc_ORF_C44_confirmation
pL127	TACTTTTAACTATAGCTTAAATATATATACGATTATTTGAAACGTGGTGGatcgatgaattcgagctcgt	70	Rv	Luc_ORF_C45
pL128	CAAGTTTGCTCTAATATTCATCAAACCAAGCTGACTTAGGTAAAAGTAAAatggccgatgctaagaacat	70	Fw	Luc_ORF_C45
pL129	GCTCCAATCTGGGCTCTGTG	20	Fw	Luc_ORF_C45_confirmation
pL130	AACTGCTATAAAATGATGCACTTTTTCTATCGAAAACATGTGGATATCTAatggccgatgctaagaacat	70	Fw	Luc_ORF_C46
pL131	GAATAACTTCGCAAGTTCAAGAAGTATTCAACTAGTTTTAAACGACCATTatcgatgaattcgagctcgt	70	Rv	Luc_ORF_C46
pL132	TATCGCCCGCATCAGGTTG	19	Rv	Luc_ORF_C46_confirmation
pL133	GATAAGAGCATCTGTTTTCTCTTAAACAGAAGTTACTGCTCACAAACGTCatcgatgaattcgagctcgt	70	Rv	Luc_ORF_C47
pL134	CACTACAAAAATCAAAATATTTAGCGAAGCTATAATCAAAAGACTTCACCatggccgatgctaagaacat	70	Fw	Luc_ORF_C47
pL135	ATGGTGTCCAGAATAGGCGG	20	Fw	Luc_ORF_C47_confirmation
pL136	GATTCTTATTCTACATTATTTGGTTCTAAAAATAATAAGAAAGCAACAAGatggccgatgctaagaacat	70	Fw	Luc_ORF_C48
pL137	TTCCTTCTTCGTATAATATTTGAATATCCTCTAGCGATAGTCCGCTGGTTatcgatgaattcgagctcgt	70	Rv	Luc_ORF_C48
pL138	ATGCCCTCGGGACCAATAAC	20	Rv	Luc_ORF_C48_confirmation
pL139	ACACTGTAGCATACAAATAAAAACATCCATAATATCAAAGAGTATAAAGGatcgatgaattcgagctcgt	70	Rv	Luc_ORF_C50
pL140	AATAATTTCAATACATTGAAATTAATTGTGCATAAGTTTTTTATATAATAatggccgatgctaagaacat	70	Fw	Luc_ORF_C50
pL141	GCGCCCATGTTGAATCACTC	20	Fw	Luc_ORF_C50_confirmation
pL142	TTCTAGTATTTCATTGGTACTATTACTGAGAGACATTTATTTTAGAAAGAatcgatgaattcgagctcgt	70	Rv	Luc_ORF_C51
pL143	CATCCGAAATTCCAATCCCTCAACCTGACCCCAAACTTGCAGAAAATATAatggccgatgctaagaacat	70	Fw	Luc_ORF_C51
pL144	GACCCTTCACTGGTGAGAGTG	20	Fw	Luc_ORF_C51_confirmation
pL145	AACAGATGGGCAAATAACAGCTTAACTATCAAAATAAAACTAGCGGAAAAatggccgatgctaagaacat	70	Fw	Luc_ORF_C52
pL146	CAGATAAAATGCTTAAACATAAGATACAAGCATCTAAACTAATCGCCTATatcgatgaattcgagctcgt	70	Rv	Luc_ORF_C52
pL147	AGTACTCCAGCGGAAAGAGG	20	Rv	Luc_ORF_C52_confirmation
pL148	ACACTACCAGATAACCCGTTTAGAAACACTACCAGATAACCCGTTTAGAAatggccgatgctaagaacat	70	Fw	Luc_ORF_C53
pL149	TACGGAACTAAATATTTGAAAAATTTGCAAGATCACAAAGTGAAATAAGAatcgatgaattcgagctcgt	70	Rv	Luc_ORF_C53
pL150	TGTGTACTGTAACGGGTCGC	20	Rv	Luc_ORF_C53_confirmation
pL151	ATCCTGTGGATACGGTGCGTCGGTTAATCGATGCGATTCGCTGTCTGGTTatggccgatgctaagaacat	70	Fw	Luc_ORF_C54
pL152	ATGCTATGTAGCCAGAGAGCTGAGAAATTGCTATCCCAAGTTTGATGCTTatcgatgaattcgagctcgt	70	Rv	Luc_ORF_C54
pL153	ACCACATTCCCCGAGGTTTC	20	Rv	Luc_ORF_C54_confirmation
pL154	AGTAGGAATTCCCGCGGATTTAGTGCCGAGTGTAGGTCGCGAGGTATCACatggccgatgctaagaacat	70	Fw	Luc_ORF_C55
pL155	TTCATAATGTCCGTACCAAAGCTTAGGGTTTCTTACAATAAAGCCGATAAatcgatgaattcgagctcgt	70	Rv	Luc_ORF_C55
pL156	CGACCCTTTGCATTTCCACC	20	Rv	Luc_ORF_C55_confirmation
pL193	ACCACTGTCAAGACTAACCTGTATCACCATATACTTTAAGGTCAGCTTTTATCGATGAATTCGAGCTCGT	70	Fw	mCherry_ORF_A1
pL194	CCAGGAAGGAGCATGAGAAGCGCCTAGAAGAGGTTATAGCCGCTAAAGCCATGGTGAGCAAGGGCGAGGA	70	Rv	mCherry_ORF_A1
pL195	GCGTGTATGATCAGGGTCCC	20	Fw	mCherry_ORF_A1_confirmation
pL196	GAGAGTTGGAGGAGAGAGGTGCTAGCGCTGAAAAATTCGTTGCCAGCTTGATGGTGAGCAAGGGCGAGGA	70	Fw	mCherry_ORF_A2
pL197	GAAACTGAAGAATCTAGATTATTAATGTAAAGACAATCTAAATCTAGTATATCGATGAATTCGAGCTCGT	70	Rv	mCherry_ORF_A2
pL198	ATGACTGGCGAAGTACGTCC	20	Rv	mCherry_ORF_A2_confirmation
pL199	TTAGCCCATTTTTCAAAAAGAAGCTAAAGGGATTGATAGGCAAACATTCTATGGTGAGCAAGGGCGAGGA	70	Fw	mCherry_ORF_A3
pL200	CACTCAAAGGAAAGATAGGAATATACTTTTAACTAAGGAAAATTACGCGCATCGATGAATTCGAGCTCGT	70	Rv	mCherry_ORF_A3
pL201	GCAACTTCTCGACGAACTTGG	20	Rv	mCherry_ORF_A3_confirmation
pL202	ACAATTGAGAGCACAAGAAAGAACAGAAAAATTTCTGGTTAACCTAAAAAATCGATGAATTCGAGCTCGT	70	Fw	mCherry_ORF_A4
pL203	ATGCTGTTAATGACACTGTGACCCAGATATTAAGAGTGCGCCCACTACATATGGTGAGCAAGGGCGAGGA	70	Rv	mCherry_ORF_A4
pL204	AGCGCTTAAAACTCGATCCG	20	Fw	mCherry_ORF_A4_confirmation
pL205	TCCTACCTTTTATGGGATTCGACGACAACATCGAACGCCCTGTCGACATAATCGATGAATTCGAGCTCGT	70	Fw	mCherry_ORF_A5
pL206	TAAAGCGTGGCGATGTTTACACTTCAGAAACCCAATACCGCTTTGAGAACATGGTGAGCAAGGGCGAGGA	70	Rv	mCherry_ORF_A5
pL207	AAGGAATGATGGGGCTTGGC	20	Fw	mCherry_ORF_A5_confirmation
pL208	TTGAGGCATGGAATTAAGATTGGAAAAGATATTCAGTAGCCATAGCAATTATCGATGAATTCGAGCTCGT	70	Fw	mCherry_ORF_A6
pL209	GACCAGCAGCGGAAAACGAAACAGCTGTTGGAATTGATATGGTAACCTACATGGTGAGCAAGGGCGAGGA	70	Rv	mCherry_ORF_A6
pL210	TGCTGGCCTTTTTCTTCACG	20	Fw	mCherry_ORF_A6_confirmation
pL211	TTTATATAAGTATGTCTGGAAATAAACTGAGGACGTATATACTTGAAAGTATCGATGAATTCGAGCTCGT	70	Fw	mCherry_ORF_A7
pL212	TTATTTCCCTGATTGTTCTACATGGAGAGTCCGAGACAACTGATAGCGAGATGGTGAGCAAGGGCGAGGA	70	Rv	mCherry_ORF_A7
pL213	GAATGACACGAACCCTTGGC	20	Fw	mCherry_ORF_A7_confirmation
pL214	ATTGGCCAGAGATCTTGCAATCAGCGCAGAAAAGAACTTCGCTAGGTTCCATGGTGAGCAAGGGCGAGGA	70	Fw	mCherry_ORF_A8
pL215	ATTCTTCAGGGCTTTGCAATTTACTGTCTTTATCAGTAGATCTCCATCTAATCGATGAATTCGAGCTCGT	70	Rv	mCherry_ORF_A8
pL216	ACTACTCTGAAGGCGCTACC	20	Rv	mCherry_ORF_A8_confirmation
pL217	CGGCAGCTTTTCTTTGAAAGTTTATCATTCTACGCCGTATATCCCCAGTAATCGATGAATTCGAGCTCGT	70	Fw	mCherry_ORF_A9
pL218	GTATGGTGAAGGACATCAATGGTTCTGTGAAGCAGAAGGTAATTGAAACTATGGTGAGCAAGGGCGAGGA	70	Rv	mCherry_ORF_A9
pL219	TTTGGGTTCTTACTTCGCGC	20	Fw	mCherry_ORF_A9_confirmation
pL220	GCTCGGGCGTCATTAATCTGATAAATGATTTTTTTTTCCCAAAGAATCTAATCGATGAATTCGAGCTCGT	70	Fw	mCherry_ORF_A10
pL221	TCACCCCCTTGCAAATGAAACTAATATCTATCGTTGCTGTTAAAGAGGTAATGGTGAGCAAGGGCGAGGA	70	Rv	mCherry_ORF_A10
pL222	ACAGCCGCTCCACAATCTAC	20	Fw	mCherry_ORF_A10_confirmation
pL223	ACTATTTATCTCTATCAACATTAAAGCTTTGATCTGTAGCATTCTCAAAAATCGATGAATTCGAGCTCGT	70	Fw	mCherry_ORF_A11
pL224	TCAAGAAACATTACGATCCAAACGGTATTTTGAACCCGTACAAATACATTATGGTGAGCAAGGGCGAGGA	70	Rv	mCherry_ORF_A11
pL225	GGCCATTAGAAACCGCACAC	20	Fw	mCherry_ORF_A11_confirmation
pL226	TCTTGGATTTCGCGCCCATAGGATATTACTTGGCTGAATTGAAAGATATAATCGATGAATTCGAGCTCGT	70	Fw	mCherry_ORF_A12
pL227	AGATGCAAGAAATTCTCAAATCTTTAGTCAAAGGGCTTAATAGGGAGGCAATGGTGAGCAAGGGCGAGGA	70	Rv	mCherry_ORF_A12
pL228	AGCAACAGCGATCAGACCTC	20	Fw	mCherry_ORF_A12_confirmation
pL229	AAACTTCTTAAAATTGTTCATTTACTTTATGTAATTCATGTTAGCTAATAATCGATGAATTCGAGCTCGT	70	Fw	mCherry_ORF_B25
pL230	GCATCATTATAATGACTCCAGGGGGTGGTGGATGTGGCACCAAAATACTTATGGTGAGCAAGGGCGAGGA	70	Rv	mCherry_ORF_B25
pL231	ATCGACCTGGATCTTGCACG	20	Fw	mCherry_ORF_B25_confirmation
pL232	ATATGAAAAACAGGAGAGGAGACTGGGCTTTGGATTACGAGTATTGTTTGATGGTGAGCAAGGGCGAGGA	70	Fw	mCherry_ORF_B26
pL233	CAGATAGCCTCATCATTAAACAAACTGACAGGTGTAATTGACAACACGCAATCGATGAATTCGAGCTCGT	70	Rv	mCherry_ORF_B26
pL234	GCTTAACACAAACGCTGCAAG	20	Rv	mCherry_ORF_B26_confirmation
pL235	TGAAACATTGAGGGCTGGACTATAGAGTACGGGATTCCATGAGGCGCACCATCGATGAATTCGAGCTCGT	70	Fw	mCherry_ORF_B27
pL236	TATGCACAGAATGTGCTCAGACCTCCGATGTCACTCCTCCTTGCACGGAGATGGTGAGCAAGGGCGAGGA	70	Rv	mCherry_ORF_B27
pL237	AGTTTGGGTATCGGCTGTGC	20	Fw	mCherry_ORF_B27_confirmation
pL238	AAAAAAAATGCTTTCTAACATACCACATTTATATACAAGAATTCTCTATTATCGATGAATTCGAGCTCGT	70	Fw	mCherry_ORF_B28
pL239	TCTGGTGGGATATTTTACGTGAGAATAATCTAGACATAACGTTTGCAATTATGGTGAGCAAGGGCGAGGA	70	Rv	mCherry_ORF_B28
pL240	AGGACCCTCGAAGTACCCC	20	Fw	mCherry_ORF_B28_confirmation
pL241	GCGAGTTGTTTCCATTTGATAATGAGGACTTTTTAAAATATAGTTTTTTTATGGTGAGCAAGGGCGAGGA	70	Fw	mCherry_ORF_B24
pL242	ATGAATTACATAAAGTAAATGAACAATTTTAAGAAGTTTTAACCATAAATATCGATGAATTCGAGCTCGT	70	Rv	mCherry_ORF_B24
pL243	TCAAGCCAGGTGATCGCATC	20	Rv	mCherry_ORF_B24_confirmation
pL244	TCTGAAGGATGAGAAGTGAAAAAAATTGCACTTTTATGAATCAATAATTAATCGATGAATTCGAGCTCGT	70	Fw	mCherry_ORF_C42
pL245	ACTTTGAAAGGTGGGATGCTTCCCTCGATTTGTCAACAGGAAGTTCTTTGATGGTGAGCAAGGGCGAGGA	70	Rv	mCherry_ORF_C42
pL246	ATGGCAGTGATTGATCGGGG	20	Fw	mCherry_ORF_C42_confirmation
pL247	ATGGTGAAAGCCCTTCAATTTCGCACGATATAGAGGATCCAGAGAATTACATGGTGAGCAAGGGCGAGGA	70	Fw	mCherry_ORF_C43
pL248	GAAAAGAATCTTTATGAGTTCACTACTTGTATTAAAGATATATCAAATATATCGATGAATTCGAGCTCGT	70	Rv	mCherry_ORF_C43
pL249	TGTGGGTAGTGCTTGGATCG	20	Rv	mCherry_ORF_C43_confirmation
pL250	TACTTTTAACTATAGCTTAAATATATATACGATTATTTGAAACGTGGTGGATCGATGAATTCGAGCTCGT	70	Fw	mCherry_ORF_C45
pL251	ACTGGGCTGAGGCGTCTAAAAAGTTTGATGGCGCCAAATTGCTCAATTATATGGTGAGCAAGGGCGAGGA	70	Rv	mCherry_ORF_C45
pL252	TAAGTTACGGCAGCAGGAGG	20	Fw	mCherry_ORF_C45_confirmation
pL253	CTAAGGAGCAAATAGATGAATGCTATTTACACACTGAATCATTTGGATATATGGTGAGCAAGGGCGAGGA	70	Fw	mCherry_ORF_C46
pL254	GAATAACTTCGCAAGTTCAAGAAGTATTCAACTAGTTTTAAACGACCATTATCGATGAATTCGAGCTCGT	70	Rv	mCherry_ORF_C46
pL255	ATATCGCCCGCATCAGGTTG	20	Rv	mCherry_ORF_C46_confirmation
pL256	GATAAGAGCATCTGTTTTCTCTTAAACAGAAGTTACTGCTCACAAACGTCATCGATGAATTCGAGCTCGT	70	Fw	mCherry_ORF_C47
pL257	ATAAGGGTCCTCTTGAAACCGTCAGGGAGTACTTGGCTGAATTTAAAGAGATGGTGAGCAAGGGCGAGGA	70	Rv	mCherry_ORF_C47
pL258	GAATACAGAGTGAAGGCGCG	20	Fw	mCherry_ORF_C47_confirmation
pL259	TTTGTCGGGTGTTTAGTGGCAATGTTCCTGTATGTTTTCTTCTTTTTGCCATGGTGAGCAAGGGCGAGGA	70	Fw	mCherry_ORF_C48
pL260	TTCCTTCTTCGTATAATATTTGAATATCCTCTAGCGATAGTCCGCTGGTTATCGATGAATTCGAGCTCGT	70	Rv	mCherry_ORF_C48
pL261	ACGCTTGCTAGGAGGAATCC	20	Rv	mCherry_ORF_C48_confirmation
pL262	ACACTGTAGCATACAAATAAAAACATCCATAATATCAAAGAGTATAAAGGATCGATGAATTCGAGCTCGT	70	Fw	mCherry_ORF_C50
pL263	TGAAGCGGGGTGAAGTTTACACTTCAAAAACCCAGTACTGTTTCAAGAATATGGTGAGCAAGGGCGAGGA	70	Rv	mCherry_ORF_C50
pL264	GCGCCCATGTTGAATCACTC	20	Fw	mCherry_ORF_C50_confirmation
pL265	TTCTAGTATTTCATTGGTACTATTACTGAGAGACATTTATTTTAGAAAGAATCGATGAATTCGAGCTCGT	70	Fw	mCherry_ORF_C51
pL266	CATATACAACAGGTACCGACATCATCGTTGACGGAGGGTATTGTTGTGCAATGGTGAGCAAGGGCGAGGA	70	Rv	mCherry_ORF_C51
pL267	GACCCTTCACTGGTGAGAGTG	20	Fw	mCherry_ORF_C51_confirmation
pL268	ACATCGCGCATCCGGGCGAAGTTGTCAAAACCATTATTTTTGGGCCTGAAATGGTGAGCAAGGGCGAGGA	70	Fw	mCherry_ORF_C52
pL269	CAGATAAAATGCTTAAACATAAGATACAAGCATCTAAACTAATCGCCTATATCGATGAATTCGAGCTCGT	70	Rv	mCherry_ORF_C52
pL270	GGCAACTTTTTCAGCACTCCC	20	Rv	mCherry_ORF_C52_confirmation
pL271	AAATTATAAGAGAGAATTTATCACACCTGAGAAAGGGTAGAATAAGTTATATGGTGAGCAAGGGCGAGGA	70	Fw	mCherry_ORF_C53
pL272	TACGGAACTAAATATTTGAAAAATTTGCAAGATCACAAAGTGAAATAAGAATCGATGAATTCGAGCTCGT	70	Rv	mCherry_ORF_C53
pL273	TGTGTACTGTAACGGGTCGC	20	Rv	mCherry_ORF_C53_confirmation
pL274	AGAAAGAGCCAAGGTCTTCGCCCGCATTAAGCGTGATGGTAAAGGATTCAATGGTGAGCAAGGGCGAGGA	70	Fw	mCherry_ORF_C55
pL275	TTCATAATGTCCGTACCAAAGCTTAGGGTTTCTTACAATAAAGCCGATAAATCGATGAATTCGAGCTCGT	70	Rv	mCherry_ORF_C55
pL276	GATTGGCTGAACATCTCGCG	20	Rv	mCherry_ORF_C55_confirmation
pL375	CAAGTAGTCGGGGATGTCGG	20	Fw/Rv	Internal to mcherry
pL376	CCAGCCCACGTTTTGAACTG	20	Rv	Confirmation of stop codon removal in ORF_A1
pL377	AGACTGGTATGCGTCGTTGG	20	Fw	Confirmation of stop codon removal in ORF_A2
pL378	CCTCCACGATGACAACCTCC	20	Fw	Confirmation of stop codon removal in ORF_A3
pL379	TCCTCTCGCAACATAGCCAC	20	Rv	Confirmation of stop codon removal in ORF_A4
pL380	GGGTTTTGTGTCGAGCAAGG	20	Rv	Confirmation of stop codon removal in ORF_A5
pL381	GCTTGCTGCTATGATGGTGC	20	Rv	Confirmation of stop codon removal in ORF_A6
pL382	GCTAGTGGTACTGTCGAGCC	20	Rv	Confirmation of stop codon removal in ORF_A7
pL383	GATAGGCCTCGGGATTGGTG	20	Fw	Confirmation of stop codon removal in ORF_A8
pL384	CGGGAATGATGGAGGAAGAGG	21	Rv	Confirmation of stop codon removal in ORF_A9
pL385	GGACAGAATTGGATGCAAACCC	22	Rv	Confirmation of stop codon removal in ORF_A10
pL386	GTCATGTCGGTGATGGCAAC	20	Rv	Confirmation of stop codon removal in ORF_A11
pL387	ACCGCTACAACGCTTTCAAG	20	Rv	Confirmation of stop codon removal in ORF_A12
pL388	GAGGGAATGGTCAGAGAGGC	20	Rv	Confirmation of stop codon removal in ORF_B25
pL389	CTCCCTACACCTTCGGCAAC	20	Fw	Confirmation of stop codon removal in ORF_B26
pL390	TGGCAGCTCTTCTTCATGGG	20	Rv	Confirmation of stop codon removal in ORF_B27
pL391	TTTGTTGCGGCTGTGAACTG	20	Rv	Confirmation of stop codon removal in ORF_B28
pL392	ATCGACCTGGATCTTGCACG	20	Fw	Confirmation of stop codon removal in ORF_B24
pL393	GCTCTGGTGCAGGATTTGAAC	21	Rv	Confirmation of stop codon removal in ORF_C42
pL394	GTTTCACTTGGACAGCCTGC	20	Fw	Confirmation of stop codon removal in ORF_C43
pL395	CGAGTGGTCTAGGTGGAAGC	20	Rv	Confirmation of stop codon removal in ORF_C44
pL396	TCCTTAGTCCCCCTACTGGC	20	Rv	Confirmation of stop codon removal in ORF_C45
pL397	TGTTTTGTGTGTTCGGGCTC	20	Fw	Confirmation of stop codon removal in ORF_C46
pL398	GCGCCAACTTTGATAGCAGC	20	Rv	Confirmation of stop codon removal in ORF_C47
pL399	CCAAGTTCGAAAGGTGCTGG	20	Fw	Confirmation of stop codon removal in ORF_C48
pL400	CACCCAGGTTTTGATGGCTG	20	Rv	Confirmation of stop codon removal in ORF_C49
pL401	CGATCAACCGCAGTGAATGG	20	Rv	Confirmation of stop codon removal in ORF_C50
pL402	TTAGCAATAGAGTGGGCGGG	20	Rv	Confirmation of stop codon removal in ORF_C51
pL403	CGGTGATTATCGTGATGCCG	20	Fw	Confirmation of stop codon removal in ORF_C52
pL404	GGCTTTTACGGTGGTATCGC	20	Fw	Confirmation of stop codon removal in ORF_C53
pL405	GATTCATGCACATTCCCGGG	20	Fw	Confirmation of stop codon removal in ORF_C55
pL532	TTTAAAACACCAAGAACTTAGTTTCGAATAAACACACATAAACAAACAAAATGGCCGATGCTAAGAACAT	70	Fw	Luc_TDH3
pL533	AAGCTATAAAAAGAAAATTTATTTAAATGCAAGATTTAAAGTAAATTCACATCGATGAATTCGAGCTCGT	70	Rv	Luc_TDH3
pL534	ACGGTTACTCTACCAGAGTTGTCGACTTGGTTGAACACGTTGCCAAGGCTATGGTGAGCAAGGGCGAGGA	70	Fw	mCherry_TDH3
pL535	AAGCTATAAAAAGAAAATTTATTTAAATGCAAGATTTAAAGTAAATTCACATCGATGAATTCGAGCTCGT	70	Rv	mCherry_TDH3
pL536	CAGAATCGTTATCCTGGCGG	20	Rv	Confirmation of Luc insertion and stop codon removal in TDH3
